# Supplementary material for: Optimization and qualification of an Fc Array assay for assessments of antibodies against HIV-1/SIV
Source: J Immunol Methods. 2018 Apr;455:24–33. doi: 10.1016/j.jim.2018.01.013 (PMC5851662; doi:10.1016/j.jim.2018.01.013)
Supplement: Supplemental Table 1 — Limits of Detection and Quantitation. [file mmc1.xlsx]

## Sheet: Sheet5
	Detection Reagent	goat anti-Rhesus IgG (H+L)-PE	goat anti-Rhesus IgG (H+L)-PE	goat anti-Rhesus IgG (H+L)-PE	goat anti-Rhesus IgG (H+L)-PE	goat anti-Rhesus IgG (H+L)-PE	goat anti-Rhesus IgG (H+L)-PE	goat anti-Rhesus IgG (H+L)-PE	goat anti-Rhesus IgG (H+L)-PE	goat anti-Rhesus IgG (H+L)-PE	goat anti-Rhesus IgG (H+L)-PE	goat anti-Rhesus IgG (H+L)-PE	goat anti-Rhesus IgG (H+L)-PE	goat anti-Rhesus IgG (H+L)-PE	goat anti-Rhesus IgG (H+L)-PE	goat anti-Rhesus IgG (H+L)-PE	goat anti-Rhesus IgG (H+L)-PE	goat anti-Rhesus IgG (H+L)-PE	FcgR3AF	FcgR3AF	FcgR3AF	FcgR3AF	FcgR3AF	FcgR3AF	FcgR3AF	FcgR3AF	FcgR3AF	FcgR3AF	FcgR3AF	FcgR3AF	FcgR3AF	FcgR3AF	FcgR3AF	FcgR3AF	FcgR3AF	C1q	C1q	C1q	C1q	C1q	C1q	C1q	C1q	C1q	C1q	C1q	C1q	C1q	C1q
	Antigen	p24 HxBc2	gp120 TRO	gp120 Du156.12	gp120 MN	gp120 PVO	gp140 HxBc2	BJOX002_D11 gp120.avi/293F	B.con_env03 gp140 CF_avi	AE01.con_env03 gp140CF_avi*	gp120 JRCSF	gp41 HxBc2	gp120 ZM109F	gp120 YU2	gp120 BAL	gp120 CM235	gp120 Du151	SF162 gp120	p24 HxBc2	gp120 TRO	gp120 Du156.12	gp120 MN	gp120 PVO	gp140 HxBc2	BJOX002_D11 gp120.avi/293F	B.con_env03 gp140 CF_avi	AE01.con_env03 gp140CF_avi*	gp120 JRCSF	gp41 HxBc2	gp120 ZM109F	gp120 YU2	gp120 BAL	gp120 CM235	gp120 Du151	SF162 gp120	p24 HxBc2	gp120 TRO	gp120 Du156.12	gp120 MN	gp120 PVO	gp140 HxBc2	BJOX002_D11 gp120.avi/293F	B.con_env03 gp140 CF_avi	AE01.con_env03 gp140CF_avi*	gp120 JRCSF	gp41 HxBc2	gp120 ZM109F	gp120 YU2	gp120 BAL
concentration (µg/ml)	LOD	0.0840419	0.112947	0.797713	0.529873	0.131667	0.124822	0.5504	0.348603	0.196828	0.114862	<.05	<.05	0.387391	0.127721	0.353761	0.745179	0.129145	0.0891484	1.30458	2.90797	3.33586	0.837012	0.480942	2.78693	0.910689	1.13944	1.49372	0.111307	3.79352	0.858919	1.49632	2.45254	2.28818	0.678342	0.590454	3.44247	2.43343	21.5867	1.27625	3.72652	20.3971	0.301336	4.10251	8.21124	0.305475	10.4685	2.07067	9.64934
	LOQ	0.0858639	0.16045	1.47627	0.696313	0.215075	0.125961	0.872518	0.478971	0.279132	0.129447	<.05	1.17239	0.535612	0.140781	0.779079	1.1698	0.165666	0.0972464	1.43204	4.4233	4.59808	1.23097	0.561172	4.1883	1.03424	1.26621	1.5678	0.111784	4.76011	1.01046	1.5416	2.92082	3.38625	0.856137	0.772779	6.2568	9.66526	31.138	5.80229	7.03536	42.975	0.554356	6.14488	11.2986	0.329851	14.4819	3.9049	13.546
	ULOL	17.5547	15.768	113.269	195.219	12.837	35.9357	195.219	4.81864	11.1025	>95	1.75521	65.7203	13.1514	>95	39.0657	195.219	13.9714	55.3882	47.4081	151.425	158.932	30.3019	203.756	195.219	33.7872	99.1566	71.8714	6.89139	68.1492	47.4081	93.2599	183.762	130.965	37.6734	82.4003	69.818	170.897	195.219	106.621	459.862	99.1566	18.9051	172.976	393.667	10.1089	170.897	39.0657	464.351
MFI	LOD	81.676	124.81	184.66	108.036	172.716	93.7308	185.741	131.897	102.834	68.4409	146.7	118.062	179.585	56.1925	238.519	228.463	111.214	88.5516	90.0212	115.276	119.338	164.844	119.317	97.4499	132.281	88.3478	83.438	134.3	143.968	138.891	68.6184	89.0514	124.535	89.5453	152.989	91.6925	145.199	111.395	303.058	150.363	213.967	116.973	128.536	122.74	174.6	121.54	109.937	96.0701
	LOQ	107.442	259.7	393.576	162.371	378.262	104.769	399.805	282.448	203.364	83.7806	216.35	177.416	375.199	67.1418	546.272	487.959	209.712	103.216	158.904	205.17	191.294	320.23	179.324	149.833	243.769	153.326	117.204	160.2	251.518	248.886	95.1836	138.755	214.74	161.693	268.073	149.017	270.79	170.065	646.778	214.519	475.514	194.784	242.952	193.689	308.65	179.967	143.916	150.367
[truncated: 3 more columns]
